# Supplementary material for: Prediction of postoperative complications after hepatectomy with dynamic monitoring of central venous oxygen saturation
Source: BMC Surg. 2023 Nov 14;23:343. doi: 10.1186/s12893-023-02238-6 (PMC10644466; doi:10.1186/s12893-023-02238-6)
Supplement: Supplementary file 1 — Additional file 1. [file 12893_2023_2238_MOESM1_ESM.zip]

Archive with 2 entries (2 files):
- AdditionalFile BMC Surgery.docx
- Supplementary material legends BMC Surgery.docx
